# Supplementary material for: Overexpression of PeBBM2 and PeWUS Genes via Carbon Nanotube-Based DNA Delivery Enhances the Callus and Shoot Formation in Phyllostachys edulis
Source: Genes (Basel). 2026 May 22;17(6):598. doi: 10.3390/genes17060598 (PMC13299642; doi:10.3390/genes17060598)
Supplement: Supplementary file 1 [file genes-17-00598-s001.zip › genes-4303404-supplementary/Supplement/Table S1.xlsx]

## Sheet: Sheet1
Table S1 The primers used for vector construction in P. edulis
Primer name	Primer sequence
PeBBM2-F	ATGGCCACCGTGAACAACTG
PeBBM2-R	CTAAGTATCGTTCCAGACGCTGAAG
PeBBM2-1-F	GAGCTCGGTACCCGGGGATCCATGGCCACCGTGAACAACTG
PeBBM2-1-R	GGAGGCCATGTCGACTCTAGAAGTATCGTTCCAGACGCTGAAGA
PeWUS-1-F	ATGGATCACACAAACATTCCCA
PeWUS-1-R	ATGGGGTTCAGAGTCACGGATCTGA
PeWUS-Insert 1-R	GGAGCGGTCGCACCTGAAGGCGACAGCG
PeWUS-Insert 2-F	CCTTCAGGTGCGACCGCTCCCTCCTCCC
PeWUS-Insert 2-R	CCCATGTAGTCCTGCAGGAAGCTTCTCTCG
PeWUS-Insert 3-F	TTCCTGCAGGACTACATGGGTGTGAGCAGC
(EcoR I)HygR-F	CCATGATTACGAATTCGATCTGGATTTTAGTACTGGATTTT
(HindIII)eGFP-F	ACGACGGCCAGTGCCAAGCTTCGACGAGTCAGTAATAAACGGC
(HindIII)eGFP-R	CTCTGGATCCGATCTAGTAACATAGATGACACCGC
p4282- eGFP-JD-F	ATGAGCAAGGGCGAGGAGCTGT
p4282- eGFP-JD-R	TCACTTGTACAGCTCGTCCATG
CAMV-polyA-JD-R	ATGCTCAACACATGAGCGAA
(Xho I)PeWUS-F	TACAAATCTATCTCTCTCGAGATGGGGTTCAGAGTCACGGA
(Xho I)PeWUS-R	CGGTGGCCATCGGGCCCGGGTTCTCCTCCACGTCGCCGGCCTGCTTGAGGAGGGAGAAGTTGGTGGCCATGGAGCCTGCAGGGTAAGG
(Xho I)PeBBM2-F	ATCTATCTCTCTCGAGATGGCCACCGTGAACAACTG
(XhoI)PeBBM2-R	TATGGAGAAACTCGAGCTAAGTATCGTTCCAGACGCTGAAG
p4282-Pme I-JD-R	ACTGGCCGTCGTTTTACAACGTC
HygR-F	ATGAAAAAGCCTGAACTCACCGCGA
