# Supplementary material for: Overexpression of PeBBM2 and PeWUS Genes via Carbon Nanotube-Based DNA Delivery Enhances the Callus and Shoot Formation in Phyllostachys edulis
Source: Genes (Basel). 2026 May 22;17(6):598. doi: 10.3390/genes17060598 (PMC13299642; doi:10.3390/genes17060598)
Supplement: Supplementary file 1 [file genes-17-00598-s001.zip › genes-4303404-supplementary/Supplement/Table S2.xlsx]

## Sheet: Sheet1
Table S2 The primers used for identification of transgenic callus and plantlet
Primer name	Primer sequence
p4282-JD-F	ATGAGCAAGGGCGAGGAGCTGT
p4282-JD-R	TCACTTGTACAGCTCGTCCATG
Hyg-F	ATGCCTGAACTCACCGCGAC
Hyg-R	CTATTCCTTTGCCCTCGGAC
