# Supplementary material for: Overexpression of PeBBM2 and PeWUS Genes via Carbon Nanotube-Based DNA Delivery Enhances the Callus and Shoot Formation in Phyllostachys edulis
Source: Genes (Basel). 2026 May 22;17(6):598. doi: 10.3390/genes17060598 (PMC13299642; doi:10.3390/genes17060598)
Supplement: Supplementary file 1 [file genes-17-00598-s001.zip › genes-4303404-supplementary/Supplement/Table S3.xlsx]

## Sheet: Sheet1
Table S3 The primers used for qRT-PCR in P. edulis
Primer name	Primer sequence
AGL15-F	AAGGGAAAAGGAGGAGCTGG
AGL15-R	CCACGGAGGCTCATTTCAAG
LEC1-F	CGATACGGGAGCAGGACC
LEC1-R	GCTAAACTGTTCCACCACGG
LEC2-F	TAAACCGGTGGATGCGGATA
LEC2-R	GCTAAACTGTTCCACCACGG
IAA30-F	AGGTGTACATGGAGGGCATC
IAA30-R	ACCATCATCCAGTCTCCGTC
YUC-F	GCAATAATACTCGCCACGGG
YUC-R	CCTGTCCCTTTCCCTCCATT
TAA1-F	GATGCCAACTCGTTCAAGGG
TAA1-R	GTCCCAGCATGTCCTGTACT
